# Supplementary material for: Wasp Venom Ameliorates Scopolamine-Induced Learning and Memory Impairment in Mice
Source: Toxins (Basel). 2022 Apr 4;14(4):256. doi: 10.3390/toxins14040256 (PMC9029392; doi:10.3390/toxins14040256)
Supplement: Supplementary file 1 [file toxins-14-00256-s001.zip]

Archive with 1 entries (1 files):
- toxins-1637386-supplementary.pdf
